# Supplementary material for: Assessing the bipotency of in vitro-derived neuromesodermal progenitors
Source: F1000Res. 2015 Jul 31;4:100. Originally published 2015 Apr 28. [Version 2] doi: 10.12688/f1000research.6345.2 (PMC4566282; doi:10.12688/f1000research.6345.2)
Supplement: Supplementary data for — Dataset 1 - Figure 1: Raw immunocytochemistry images. Legend: Fluorescence analysis of TGFP and Sox2 expression in TGFP EpiSCs cultured for 48 hours in FGF2/CHIR following antibody staining against Sox2. Dataset 2 - Figure 2: Raw immunocytochemistry images. Legend: Fluorescence analysis and immunocytochemistry of TGFP, Sox2 and Tbx6 expression of in vitro-derived NMPs sorted at day 2 of differentiation and re-plated at high density in the presence of FGF2/CHIR for 2 days. Dataset 3. Figure 3B - FACS data. Legend: FACS plots depicting analysis of TGFP expression in day 3 FGF2/CHIR-treated TGFP EpiSCs. Dataset 4. Figure 3C - Raw immunocytochemistry images. Legend: Representative examples of the clones obtained after culture of single sorted TGFP+ NMPs in FGF2/CHIR medium following immunofluorescence analysis of T(Bra) and Sox2 expression (Images in figure 3C are magnified parts of raw images). Dataset 5. Raw data - Tbx6-negative cells. Legend: Tbx6-negative cells in a clonal population of day 3 TGFP+ NMPs. Clones obtained after culture of single sorted TGFP+ NMPs in FGF2/CHIR medium following immunofluorescence analysis of T(Bra) and Sox2 expression. [file f1000research-4-7383-s0000.tgz]

Archive with 5 entries (5 files):
- Figure_3C___Raw_data.zip
- Figure_1___Raw_data.zip
- Figure_2___Raw_data.zip
- Raw_data___Tbx6__cells.zip
- Figure_3B___FACS_data.zip
